# Supplementary material for: Synthesis and Characterization of Temperature-Responsive N-Cyanomethylacrylamide-Containing Diblock Copolymer Assemblies in Water
Source: Polymers (Basel). 2021 Dec 16;13(24):4424. doi: 10.3390/polym13244424 (PMC8707179; doi:10.3390/polym13244424)
Supplement: Supplementary file 1 [file polymers-13-04424-s001.zip]

Archive with 1 entries (1 files):
- polymers-1504540-supplementary.pdf
